# Supplementary material for: Multi-Omics Integration of Lactylation- and PANoptosis-Based Signatures in Lung Adenocarcinoma: Prognostic Stratification and Immune Response
Source: Int J Mol Sci. 2025 Jun 23;26(13):5999. doi: 10.3390/ijms26135999 (PMC12249540; doi:10.3390/ijms26135999)
Supplement: Supplementary file 1 [file ijms-26-05999-s001.zip]

Archive with 10 entries (10 files):
- Figure S1.png
- Figure S2.png
- Figure S3.png
- Figure S4.png
- Figure S5.png
- Supplementary materials 1.pdf
- Supplementary materials 2.zip
- Table S1.xlsx
- Table S2.xlsx
- Table S3.xlsx
