# Supplementary material for: Multi-Omics Integration of Lactylation- and PANoptosis-Based Signatures in Lung Adenocarcinoma: Prognostic Stratification and Immune Response
Source: Int J Mol Sci. 2025 Jun 23;26(13):5999. doi: 10.3390/ijms26135999 (PMC12249540; doi:10.3390/ijms26135999)
Supplement: Supplementary file 1 [file ijms-26-05999-s001.zip › Table S1.xlsx]

## Sheet: Sheet1
model
PMID: 33795529
PMID: 37143472
PMID: 33462260
PMID: 34760888
PMID: 35757748
PMID: 35364268
PMID: 37691861
PMID: 34277626
PMID: 32201203
PMID: 34612148
PMID: 35840978
PMID: 36177001
PMID: 35968341
PMID: 36353226
PMID: 33098370
PMID: 37604869
PMID: 35155238
PMID: 36497225
PMID: 37077542
PMID: 34115610
PMID: 37325647
PMID: 36553562
PMID: 35069695
PMID: 35571020
PMID: 35149175
PMID: 36810204
PMID: 33784012
PMID: 36186418
PMID: 35571564
PMID: 34918689
PMID: 35866781
PMID: 34291356
PMID: 36171876
PMID: 37622116
PMID: 36016532
PMID: 32853987
PMID: 35646074
PMID: 35152302
PMID: 37033934
PMID: 37081889
PMID: 35295857
PMID: 35482981
PMID: 36246622
PMID: 35879761
PMID: 36042374
PMID: 35343834
PMID: 31402485
PMID: 37256127
PMID: 37337018
PMID: 36793937
PMID: 33977344
PMID: 33187219
PMID: 36524120
PMID: 35860262
PMID: 36455876
