# Supplementary material for: Multi-Omics Integration of Lactylation- and PANoptosis-Based Signatures in Lung Adenocarcinoma: Prognostic Stratification and Immune Response
Source: Int J Mol Sci. 2025 Jun 23;26(13):5999. doi: 10.3390/ijms26135999 (PMC12249540; doi:10.3390/ijms26135999)
Supplement: Supplementary file 1 [file ijms-26-05999-s001.zip › Table S2.xlsx]

## Sheet: Sheet1
GSE50081	GSE31210	GSE31210	GSE29016	GSE42127
GSM1213669	GSM773540	GSM1465989	GSM718902	GSM1032881
GSM1213670	GSM773541	GSM748053	GSM718903	GSM1032882
GSM1213671	GSM773542	GSM748054	GSM718904	GSM1032884
GSM1213672	GSM773543	GSM748055	GSM718905	GSM1032885
GSM1213673	GSM773544	GSM748057	GSM718906	GSM1032886
GSM1213676	GSM773545	GSM748058	GSM718907	GSM1032887
GSM1213677	GSM773546	GSM748064	GSM718908	GSM1032889
GSM1213678	GSM773547	GSM748068	GSM718909	GSM1032891
GSM1213679	GSM773548	GSM748071	GSM718910	GSM1032892
GSM1213680	GSM773549	GSM748075	GSM718911	GSM1032893
GSM1213681	GSM773550	GSM748077	GSM718912	GSM1032894
GSM1213682	GSM773551	GSM748078	GSM718913	GSM1032895
GSM1213683	GSM773552	GSM748079	GSM718914	GSM1032898
GSM1213685	GSM773553	GSM748080	GSM718915	GSM1032899
GSM1213686	GSM773554	GSM748081	GSM718916	GSM1032901
GSM1213687	GSM773555	GSM748083	GSM718917	GSM1032902
GSM1213688	GSM773556	GSM748085	GSM718918	GSM1032903
GSM1213689	GSM773557	GSM748086	GSM718919	GSM1032904
GSM1213690	GSM773558	GSM748087	GSM718920	GSM1032905
GSM1213691	GSM773559	GSM748089	GSM718921	GSM1032906
GSM1213692	GSM773560	GSM748090	GSM718922	GSM1032907
GSM1213693	GSM773561	GSM748091	GSM718923	GSM1032909
GSM1213694	GSM773562	GSM748092	GSM718924	GSM1032910
GSM1213695	GSM773563	GSM748094	GSM718925	GSM1032911
GSM1213696	GSM773564	GSM748100	GSM718926	GSM1032913
GSM1213697	GSM773565	GSM748101	GSM718927	GSM1032914
GSM1213698	GSM773566	GSM748102	GSM718928	GSM1032915
GSM1213699	GSM773567	GSM748103	GSM718929	GSM1032919
GSM1213700	GSM773568	GSM748104	GSM718930	GSM1032920
GSM1213702	GSM773569	GSM748108	GSM718932	GSM1032925
GSM1213703	GSM773570	GSM748111	GSM718933	GSM1032927
GSM1213704	GSM773571	GSM748113	GSM718934	GSM1032930
GSM1213707	GSM773572	GSM748116	GSM718935	GSM1032931
GSM1213710	GSM773573	GSM748121	GSM718936	GSM1032932
GSM1213715	GSM773574	GSM748122	GSM718937	GSM1032935
GSM1213716	GSM773575	GSM748123	GSM718938	GSM1032937
GSM1213717	GSM773576	GSM748124	GSM718939	GSM1032938
GSM1213720	GSM773577	GSM748125	GSM718940	GSM1032939
GSM1213722	GSM773578	GSM748126	GSM718941	GSM1032940
GSM1213723	GSM773579	GSM748127	GSM718942	GSM1032944
GSM1213724	GSM773580	GSM748128	GSM718943	GSM1032945
GSM1213726	GSM773581	GSM748130	GSM718944	GSM1032946
GSM1213727	GSM773582	GSM748131	GSM718945	GSM1032948
GSM1213728	GSM773583	GSM748134	GSM718946	GSM1032949
GSM1213730	GSM773584	GSM748135	GSM718947	GSM1032950
GSM1213733	GSM773585	GSM748137	GSM718948	GSM1032951
GSM1213734	GSM773586	GSM748138	GSM718949	GSM1032952
GSM1213735	GSM773587	GSM748139	GSM718950	GSM1032953
GSM1213736	GSM773588	GSM748140	GSM718951	GSM1032954
GSM1213737	GSM773589	GSM748142	GSM718952	GSM1032955
GSM1213738	GSM773590	GSM748143	GSM718954	GSM1032956
GSM1213739	GSM773591	GSM748146	GSM718955	GSM1032957
GSM1213740	GSM773592	GSM748147	GSM718956	GSM1032958
GSM1213741	GSM773593	GSM748150	GSM718957	GSM1032959
GSM1213742	GSM773594	GSM748152	GSM718958	GSM1032961
GSM1213743	GSM773595	GSM748157	GSM718959	GSM1032962
GSM1213745	GSM773596	GSM748161	GSM718960	GSM1032963
GSM1213746	GSM773597	GSM748162	GSM718961	GSM1032964
GSM1213747	GSM773598	GSM748164	GSM718962	GSM1032968
GSM1213749	GSM773599	GSM748166	GSM718964	GSM1032969
GSM1213750	GSM773600	GSM748167	GSM718965	GSM1032970
GSM1213751	GSM773601	GSM748169	GSM718966	GSM1032973
GSM1213752	GSM773602	GSM748170	GSM718967	GSM1032975
GSM1213753	GSM773603	GSM748171	GSM718968	GSM1032976
GSM1213754	GSM773604	GSM748173	GSM718969	GSM1032977
GSM1213756	GSM773605	GSM748175	GSM718970	GSM1032978
GSM1213757	GSM773606	GSM748178	GSM718973	GSM1032980
GSM1213758	GSM773607	GSM748179		GSM1032981
GSM1213759	GSM773608	GSM748180		GSM1032982
GSM1213760	GSM773609	GSM748181		GSM1032983
GSM1213761	GSM773610	GSM748185		GSM1032984
GSM1213762	GSM773611	GSM748186		GSM1032985
GSM1213763	GSM773612	GSM748187		GSM1032987
GSM1213764	GSM773613	GSM748188		GSM1032988
GSM1213768	GSM773614	GSM748189		GSM1032990
GSM1213769	GSM773615	GSM748239		GSM1032991
GSM1213770	GSM773616	GSM748240		GSM1032993
GSM1213773	GSM773617	GSM748242		GSM1032994
GSM1213774	GSM773618	GSM748243		GSM1032995
GSM1213775	GSM773619	GSM748264		GSM1032996
GSM1213777	GSM773620	GSM748271		GSM1032997
GSM1213779	GSM773621	GSM748276		GSM1032998
GSM1213780	GSM773622	GSM748277		GSM1032999
GSM1213781	GSM773623	GSM748278		GSM1033000
GSM1213782	GSM773624	GSM748279		GSM1033001
GSM1213783	GSM773625			GSM1033003
GSM1213784	GSM773626			GSM1033005
GSM1213785	GSM773627			GSM1033006
GSM1213787	GSM773628			GSM1033007
GSM1213788	GSM773629			GSM1033008
GSM1213792	GSM773630			GSM1033010
GSM1213793	GSM773631			GSM1033011
GSM1213794	GSM773632			GSM1033012
GSM1213795	GSM773633			GSM1033013
GSM1213797	GSM773634			GSM1033014
GSM1213798	GSM773635			GSM1033015
GSM1213800	GSM773636			GSM1033016
GSM1213801	GSM773637			GSM1033017
GSM1213803	GSM773638			GSM1033018
GSM1213804	GSM773639			GSM1033019
GSM1213805	GSM773640			GSM1033020
GSM1213806	GSM773641			GSM1033021
GSM1213807	GSM773642			GSM1033022
GSM1213808	GSM773643			GSM1033023
GSM1213809	GSM773644			GSM1033024
GSM1213810	GSM773645			GSM1033025
GSM1213811	GSM773646			GSM1033029
GSM1213812	GSM773647			GSM1033030
GSM1213814	GSM773648			GSM1033031
GSM1213816	GSM773649			GSM1033032
GSM1213818	GSM773650			GSM1033034
GSM1213819	GSM773651			GSM1033035
GSM1213820	GSM773652			GSM1033036
GSM1213824	GSM773653			GSM1033037
GSM1213825	GSM773654			GSM1033038
GSM1213826	GSM773655			GSM1033039
GSM1213827	GSM773656			GSM1033040
GSM1213831	GSM773657			GSM1033041
GSM1213833	GSM773658			GSM1033043
GSM1213834	GSM773659			GSM1033044
GSM1213836	GSM773660			GSM1033045
GSM1213837	GSM773661			GSM1033046
GSM1213840	GSM773662			GSM1033047
GSM1213844	GSM773663			GSM1033049
GSM1213845	GSM773664			GSM1033050
GSM1213846	GSM773665			GSM1033051
GSM1213847	GSM773666			GSM1033052
GSM1213848	GSM773667			GSM1033053
GSM1213849	GSM773668			GSM1033054
	GSM773669			GSM1033055
	GSM773670			GSM1033056
	GSM773671
	GSM773672
	GSM773673
	GSM773674
	GSM773675
	GSM773676
	GSM773677
	GSM773678
	GSM773679
	GSM773680
	GSM773681
	GSM773682
	GSM773683
	GSM773684
	GSM773685
	GSM773686
	GSM773687
	GSM773688
	GSM773689
	GSM773690
	GSM773691
	GSM773692
	GSM773693
	GSM773694
	GSM773695
	GSM773696
	GSM773697
	GSM773698
	GSM773699
	GSM773700
	GSM773701
	GSM773702
	GSM773703
	GSM773704
	GSM773705
	GSM773706
	GSM773707
	GSM773708
	GSM773709
	GSM773710
	GSM773711
	GSM773712
	GSM773713
	GSM773714
	GSM773715
	GSM773716
	GSM773717
	GSM773718
	GSM773719
	GSM773720
	GSM773721
	GSM773722
	GSM773723
	GSM773724
	GSM773725
	GSM773726
	GSM773727
	GSM773728
	GSM773729
	GSM773730
	GSM773731
	GSM773732
	GSM773733
	GSM773734
	GSM773735
	GSM773736
	GSM773737
	GSM773738
	GSM773739
	GSM773740
	GSM773741
	GSM773742
	GSM773743
	GSM773744
	GSM773745
	GSM773746
	GSM773747
	GSM773748
	GSM773749
	GSM773750
	GSM773751
	GSM773752
	GSM773753
	GSM773754
	GSM773755
	GSM773756
	GSM773757
	GSM773758
	GSM773759
	GSM773760
	GSM773761
	GSM773762
	GSM773763
	GSM773764
	GSM773765
