# Supplementary material for: Multi-Omics Integration of Lactylation- and PANoptosis-Based Signatures in Lung Adenocarcinoma: Prognostic Stratification and Immune Response
Source: Int J Mol Sci. 2025 Jun 23;26(13):5999. doi: 10.3390/ijms26135999 (PMC12249540; doi:10.3390/ijms26135999)
Supplement: Supplementary file 1 [file ijms-26-05999-s001.zip › Table S3.xlsx]

## Sheet: Sheet1
PANoptosis	Lactylation
ADAR	ACAT2
AIM2	ACIN1
APAF1	ADAR
BAK	ADNP
BAX	AHNAK
CASP1	ALB
CASP10	ALDH1A1
CASP12	ALDOA
CASP2	ALDOB
CASP3	ALYREF
CASP4	ARGLU1
CASP5	ARID1A
CASP6	ARID3A
CASP7	ARID3B
CASP8	ARPP19
CASP9	BCLAF1
DCN	BOLA2
DFNA5	BRD4
DIABLO	BTF3
FADD	BZW1
FAS	BZW2
GSDMA	C19orf53
GSDMB	CACYBP
GSDMC	CALD1
GSDMD	CALM1
IRF1	CALML5
MEFV	CALR
MLKL	CBR1
NAIP	CBX3
NLRC4	CBX5
NLRP1	CCNA2
NLRP3	CCT5
NLRP6	CD2BP2
NLRP9	CDC5L
PARP1	CDV3
PSTPIP2	CDV3
PYCARD	CDYL
RIPK1	CEBPZ
RIPK3	CFDP1
TAB2	CHD4
TAB3	CHERP
TNF	CNN2
TNFAIP3	CNN3
TNFRSF1A	COPS4
TRADD	CRABP2
ZBP1	CSRP1
NR2C2	CSRP2
RBCK1	CWC15
NLRC5	DDX17
MDH1	DDX18
IDH1	DDX21
PPP6C	DDX39A
PPP6R1	DDX39B
PPP6R2	DDX3X
PPP6R3	DDX41
TLR4	DDX42
IFNG	DDX46
PPM1B	DDX5
HDAC1	DECR1
HDAC2	DFFA
NINJ1	DHRS7
RAVER1	DHX16
PTBP1	DHX9
NLRP12	EAF1
TLR2	ECHDC1
STING1	EDF1
TLR9	EEF1A1
IFNB1	EEF1G
	EEF2
	EHMT2
	EIF3D
	EIF3J
	EIF4G1
	EIF4G2
	EIF4H
	EMG1
	ENO1
	ENSA
	FABP5
	FAM50A
	FKBP3
	FLYWCH2
	FUBP1
	G6PD
	GAPDH
	GATAD2A
	GATAD2B
	GFAP
	GIGYF2
	GTF2F1
	GTF2I
	H1-2
	H1-3
	H1-5
	H2AFV
	H2AFZ
	H2AJ
	H2AX
	H2AZ1
	H2AZ2
	H2BC13
	H2BC14
	H2BC18
	H2BC5
	H2BU1
	H3-3A
	H3C1
	H3C15
	H4C1
	HCFC1
	HDAC1
	HDAC2
	HDGF
	HDGFL2
	HEXIM1
	HIST1H1C
	HIST1H2BB
	HIST1H2BD
	HIST1H2BH
	HIST1H2BK
	HIST1H2BL
	HIST1H2BN
	HIST1H2BO
	HIST1H3A
	HIST1H4A
	HIST2H2BE
	HIST2H2BF
	HISTIH2BH
	HLTF
	HMGA1
	HMGB1
	HMGN1
	HMGN2
	HMGN3
	HMGN4
	HNRNPA1
	HNRNPC
	HNRNPD
	HNRNPF
	HNRNPH1
	HNRNPK
	HNRNPL
	HNRNPM
	HNRNPU
	HSDL2
	HSPE1
	IARS2
	IFI16
	IK
	IKZF1
	ILF2
	ILF3
	IRF2BP2
	JMJD1C
	JPT1
	JPT2
	KHDRBS1
	KHSRP
	KIF2C
	KRT1
	KRT10
	LAP3
	LCP1
	LDHB
	LEMD3
	LGALS1
	LRPPRC
	LSP1
	MAGOH
	MAGOHB
	MAP2K4
	MAPRE1
	MBD2
	MBP
	MDC1
	MKI67
	MNDA
	MPHOSPH6
	MSN
	MTA1
	MTA2
	MYH13
	NCDN
	NCL
	NEFL
	NHLRC2
	NOC3L
	NOLC1
	NONO
	NOP2
	NPM1
	NSUN2
	NUCKS1
	NUDT21
	NUDT5
	NUP133
	NUP50
	PABPC1
	PABPN1
	PAK2
	PARP1
	PCBP1
	PCBP2
	PCMT1
	PCNP
	PDAP1
	PDLIM1
	PES1
	PFKM
	PFKP
	PFN1
	PGK1
	PHC3
	PHF6
	PKM2
	POLDIP3
	PPIA
	PPIL4
	PPM1G
	PPP1CB
	PPP1CC
	PPP1R2B
	PRAM1
	PRCC
	PRDX1
	PRKDC
	PRPF6
	PSMA7
	PSMC1
	PSME3IP1
	PTBP1
	PTMA
	RACGAP1
	RALYL
	RAN
	RANBP2
	RB1
	RBM10
	RBM14
	RBM17
	RBM25
	RBM39
	RBMX
	RCC2
	RECQL
	RFC1
	RFC4
	RIMS1
	RPA1
	RPL13
	RPL14
	RPL22
	RPL24
	RPL29
	RPL5
	RPS11
	RPS23
	RPS27A
	RRP1B
	RSL1D1
	S100A11
	S100A4
	S100A6
	SAFB
	SARNP
	SATB1
	SET
	SF3A1
	SF3B1
	SFPQ
	SFPQ
	SH3GL1
	SMAP
	SMARCA5
	SMARCC1
	SMARCC2
	SMC3
	SNRPA1
	SOD1
	SPR
	SPR14
	SRP14
	SRRM1
	SRRM2
	SSB
	STMN1
	SUB1
	SUMO2
	TCOF1
	TERF2
	THOC2
	THRAP3
	THUMPD1
	TKT
	TMA7
	TMPO
	TMSB4X
	TOP2B
	TP53
	TPM4
	TPR
	TRIM28
	TRIR
	TSSC4
	U2AF2
	U2SURP
	UBE2E1
	UBE2M
	UPF1
	VARS
	VIM
	WAS
	WBP11
	WDR33
	WIZ
	XPO5
	XRCC4
	YLPM1
	ZC3H18
	ZC3H4
	ZMYM3
	ZNF207
	ZNF280C
	ZNF706
	ZNFX1
	ZRANB2
	ZYX
